# Supplementary material for: The Polish Version of the Parental Assistance with Child Emotion Regulation (PACER) Questionnaire: Preliminary Psychometric Properties and Links with Parental Burnout, Mental Health Outcomes, and Emotion Beliefs
Source: Children (Basel). 2025 Oct 22;12(11):1428. doi: 10.3390/children12111428 (PMC12651210; doi:10.3390/children12111428)
Supplement: Supplementary file 1 [file children-12-01428-s001.zip]

Archive with 1 entries (1 files):
- children-3899690-supplementary.pdf
